# Supplementary material for: Incidence and prevalence of primary care antidepressant prescribing in children and young people in England, 1998–2017: A population-based cohort study
Source: PLoS Med. 2020 Jul 22;17(7):e1003215. doi: 10.1371/journal.pmed.1003215 (PMC7375537; doi:10.1371/journal.pmed.1003215)
Supplement: S1 Table — (XLSX) [file pmed.1003215.s002.xlsx]

## Sheet: Sheet1
SSRIs	TCAs	SNRIs	Other
(Selective serotonin reuptake inhibitors)	(Tricyclic and related antidepressants)	(Serotonin and norepinephrine reuptake inhibitors)
Citalopram	Amitriptyline	Duloxetine	Agomelatine
Escitalopram	Amoxapine	Venlafaxine	Flupentixol*
Fluoxetine	Butriptyline	Pristiq†	Isocarboxazid
Fluvoxamine	Clomipramine		L-Tryptophan
Paroxetine	Desipramine		Mirtazapine
Sertraline	Dosulepin		Moclobemide
	Doxepin		Nefazodone
	Imipramine		Phenelzine
	Iprindole		Reboxetine
	Lofepramine		Tranylcypromine
	Maprotiline		Tryptophan
	Mianserin		Vortioxetine
	Nortriptyline		Wellbutrin†
	Protriptyline
	Trazodone
	Trimipramine
	Viloxazine
