# Supplementary material for: Incidence and prevalence of primary care antidepressant prescribing in children and young people in England, 1998–2017: A population-based cohort study
Source: PLoS Med. 2020 Jul 22;17(7):e1003215. doi: 10.1371/journal.pmed.1003215 (PMC7375537; doi:10.1371/journal.pmed.1003215)
Supplement: S2 Table — GP, general practitioner; IRR, incidence rate ratio (XLSX) [file pmed.1003215.s003.xlsx]

## Sheet: Sheet1
		5-11 years						12-17 years
		Females			Males			Females			Males
		IRR	95% CI	p	IRR	95% CI	p	IRR	95% CI	p	IRR	95% CI	p
Ethnic group	White/Not known	1			1			1			1
	Mixed	0.95	(0.62-1.44)	0.8009	1.07	(0.78-1.47)	0.6833	0.87	(0.78-0.98)	0.0166	1.13	(0.97-1.32)	0.1043
	Asian	0.9	(0.70-1.15)	0.3834	0.83	(0.68-1.01)	0.0671	0.55	(0.51-0.60)	<0.0001	0.66	(0.60-0.74)	<0.0001
	Black	0.9	(0.65-1.25)	0.5477	0.72	(0.53-0.96)	0.0271	0.43	(0.38-0.48)	<0.0001	0.45	(0.38-0.53)	<0.0001
	Chinese/Other	0.61	(0.33-1.15)	0.1268	0.59	(0.36-0.99)	0.0461	0.59	(0.51-0.68)	<0.0001	0.8	(0.66-0.97)	0.022
