# Supplementary material for: Incidence and prevalence of primary care antidepressant prescribing in children and young people in England, 1998–2017: A population-based cohort study
Source: PLoS Med. 2020 Jul 22;17(7):e1003215. doi: 10.1371/journal.pmed.1003215 (PMC7375537; doi:10.1371/journal.pmed.1003215)
Supplement: S3 Table — IRR, incidence rate ratio (XLSX) [file pmed.1003215.s004.xlsx]

## Sheet: Sheet1
		5-11 years						12-17 years
		Females			Males			Females			Males
		IRR	95% CI	p	IRR	95% CI	p	IRR	95% CI	p	IRR	95% CI	p
Total population - unadjusted
Townsend	Q1 (least deprived)	1			1			1			1
deprivation	Q2	1.08	(0.94-1.23)	0.276	0.93	(0.85-1.03)	0.1783	1.12	(1.09-1.16)	<0.0001	1.12	(1.07-1.18)	<0.0001
quintile	Q3	1.01	(1.01-0.88)	0.8878	0.99	(0.89-1.09)	0.777	1.14	(1.11-1.18)	<0.0001	1.11	(1.06-1.17)	<0.0001
	Q4	1.04	(0.90-1.20)	0.5776	0.92	(0.83-1.03)	0.138	1.06	(1.03-1.10)	0.0008	1.07	(1.01-1.12)	0.0186
	Q5 (most deprived)	0.92	(0.79-1.07)	0.2556	0.73	(0.65-0.82)	<0.0001	0.75	(0.72-0.78)	<0.0001	0.76	(0.71-0.81)	<0.0001
	Not known	1.55	(0.69-3.47)	0.2872	1.26	(0.65-2.43)	0.4863	0.88	(0.69-1.13)	0.3197	0.94	(0.63-1.40)	0.7562
	Deprivation trend (excl. NK)	0.98	(0.95-1.02)	0.3025	0.95	(0.92-0.97)	<0.0001	0.96	(0.95-0.96)	<0.0001	0.96	(0.95-0.97)	<0.0001
Excluding London - unadjusted
Townsend	Q1 (least deprived)	1			1			1			1
deprivation	Q2	1.11	(0.97-1.27)	0.1249	0.97	(0.88-1.08)	0.5903	1.15	(1.11-1.19)	<0.0001	1.14	(1.09-1.20)	<0.0001
quintile	Q3	1.1	(0.95-1.27)	0.2126	1.08	(0.97-1.19)	0.1664	1.26	(1.21-1.30)	<0.0001	1.2	(1.14-1.26)	<0.0001
	Q4	1.23	(1.05-1.43)	0.0089	1.08	(0.97-1.22)	0.165	1.28	(1.23-1.33)	<0.0001	1.25	(1.18-1.32)	<0.0001
	Q5 (most deprived)	1.22	(1.01-1.48)	0.0431	1.04	(0.90-1.21)	0.587	1.17	(1.12-1.23)	<0.0001	1.12	(1.04-1.20)	0.003
	Not known	1.67	(0.69-4.04)	0.2517	1.69	(0.88-3.26)	0.1176	1.09	(0.85-1.40)	0.4969	0.97	(0.62-1.52)	0.8982
	Deprivation trend (excl. NK)	1.05	(1.01-1.10)	0.007	1.02	(1.00-1.05)	0.1017	1.06	(1.05-1.07)	<0.0001	1.05	(1.03-1.06)	<0.0001
London - unadjusted
Townsend	Q1 (least deprived)	1			1			1			1
deprivation	Q2	0.91	(0.47-1.77)	0.786	0.62	(0.40-0.96)	0.0319	0.92	(0.79-1.07)	0.2633	1.1	(0.88-1.38)	0.4091
quintile	Q3	0.91	(0.50-1.68)	0.7699	0.66	(0.45-0.98)	0.0393	0.71	(0.61-0.82)	<0.0001	0.9	(0.73-1.12)	0.3543
	Q4	0.98	(0.55-1.74)	0.9349	0.65	(0.45-0.95)	0.0242	0.66	(0.58-0.76)	<0.0001	0.82	(0.67-1.02)	0.0734
	Q5 (most deprived)	1.13	(0.67-2.02)	0.5897	0.63	(0.44-0.89)	0.0087	0.6	(0.52-0.68)	<0.0001	0.72	(0.59-0.88)	0.0013
	Not known	1.71	(0.22-12.98)	0.6056	*			0.16	(0.04-0.63)	0.0091	1.12	(0.46-2.75)	0.7993
	Deprivation trend (excl. NK)	1.08	(0.97-1.19)	0.1645	0.94	(0.87-1.01)	0.0941	0.88	(0.86-0.90)	<0.0001	0.9	(0.86-0.93)	<0.0001
Total adjusted for region
Townsend	Q1 (least deprived)	1			1			1			1
deprivation	Q2	1.1	(0.96-1.26)	0.1515	0.95	(0.86-1.05)	0.3342	1.15	(1.11-1.18)	<0.0001	1.14	(1.09-1.20)	<0.0001
quintile	Q3	1.1	(0.95-1.26)	0.1996	1.07	(0.97-1.18)	0.1956	1.25	(1.21-1.29)	<0.0001	1.2	(1.14-1.26)	<0.0001
	Q4	1.23	(1.06-1.42)	0.0064	1.09	(0.98-1.21)	0.1291	1.3	(1.26-1.35)	<0.0001	1.27	(1.20-1.34)	<0.0001
	Q5 (most deprived)	1.3	(1.10-1.54)	0.0019	1.04	(0.91-1.18)	0.5576	1.18	(1.13-1.23)	<0.0001	1.12	(1.05-1.20)	0.0007
	Not known	1.73	(0.77-3.87)	0.1833	1.43	(0.74-2.76)	0.2868	1.01	(0.79-1.29)	0.949	1.06	(0.71-1.59)	0.7685
	Deprivation trend (excl. NK)	1.06	(1.03-1.10)	0.0008	1.02	(1.00-1.05)	0.0969	1.06	(1.05-1.07)	<0.0001	1.05	(1.04-1.06)	<0.0001
Total adjusted for ethnicity
Townsend	Q1 (least deprived)	1			1			1			1
deprivation	Q2	1.08	(0.95-1.23)	0.2493	0.95	(0.86-1.04)	0.2597	1.12	(1.09-1.16)	<0.0001	1.12	(1.07-1.17)	<0.0001
quintile	Q3	1.04	(0.91-1.19)	0.5795	1.03	(0.93-1.14)	0.585	1.17	(1.13-1.21)	<0.0001	1.12	(1.07-1.18)	<0.0001
	Q4	1.11	(0.96-1.28)	0.1536	1	(0.90-1.12)	0.9317	1.13	(1.09-1.17)	<0.0001	1.1	(1.04-1.16)	0.0004
	Q5 (most deprived)	1.06	(0.91-1.24)	0.4716	0.88	(0.78-0.99)	0.0313	0.88	(0.85-0.92)	<0.0001	0.85	(0.80-0.90)	<0.0001
	Not known	1.69	(0.76-3.79)	0.2011	1.34	(0.69-2.58)	0.3827	0.99	(0.78-1.27)	0.9623	1.08	(0.72-1.62)	0.7023
	Deprivation trend (excl. NK)	1.02	(0.98-1.05)	0.3286	0.99	(0.96-1.01)	0.2539	0.99	(0.98-1.00)	0.0309	0.98	(0.97-1.00	0.0064
Total adjusted for year
Townsend	Q1 (least deprived)	1			1			1			1
deprivation	Q2	1.08	(0.95-1.23)	0.26	0.94	(0.86-1.04)	0.2541	1.12	(1.09-1.16)	<0.0001	1.12	(1.07-1.18)	<0.0001
quintile	Q3	1.01	(0.88-1.16)	0.9129	1	(0.91-1.11)	0.9295	1.15	(1.11-1.19)	<0.0001	1.11	(1.06-1.17)	<0.0001
	Q4	1.06	(0.92-1.22)	0.4235	0.97	(0.87-1.08)	0.5544	1.06	(1.03-1.10)	0.0005	1.06	(1.01-1.12)	0.0318
	Q5 (most deprived)	0.93	(0.80-1.08)	0.3451	0.77	(0.68-0.86)	<0.0001	0.75	(0.72-0.78)	<0.0001	0.75	(0.71-0.80)	<0.0001
	Not known	1.23	(0.55-2.75)	0.6168	1.01	(0.52-1.95)	0.9768	0.9	(0.71-1.15)	0.4148	0.93	(0.62-1.39)	0.7147
	Deprivation trend (excl. NK)	0.99	(0.96-1.02)	0.4391	0.96	(0.94-0.98)	0.0009	0.96	(0.95-0.96)	<0.0001	0.96	(0.95-0.97)	<0.0001
* No prescriptions recorded in this group
